# Supplementary material for: Eggplant Phenolamides: 2-Nonenal Scavenging and Skin Protection Against Aging Odor
Source: Molecules. 2025 May 12;30(10):2129. doi: 10.3390/molecules30102129 (PMC12114487; doi:10.3390/molecules30102129)
Supplement: Supplementary file 1 [file molecules-30-02129-s001.zip]

Archive with 1 entries (1 files):
- molecules-3578964-supplementary.pdf
